# Supplementary material for: Psychological resilience in patients with Friedreich ataxia: a 6-year longitudinal analysis
Source: Neurol Res Pract. 2026 May 19;8(1):40. doi: 10.1186/s42466-026-00499-z (PMC13188261; doi:10.1186/s42466-026-00499-z)
Supplement: Supplementary file 1 — Additional file 1. [file 42466_2026_499_MOESM3_ESM.xlsx]

## Sheet: Table S1
Table S1: Longitudinal Development of Mean RS-25 Score
Year	Mean	95% CI Lower Bounds	95% CI Upper Bounds	N
Patients with FA
2017	139.995	128.111	151.879	14
2018	138.906	130.875	146.937	32
2019	140.505	132.561	148.448	26
2020	142.071	132.166	151.975	17
2021	125.941	109.91	141.972	17
2022	126.937	109.501	144.373	15
2023	134.877	113.893	155.86	9
Quantification of Scores shown in Figure 1 of the Manuscript
