# Supplementary material for: Psychological resilience in patients with Friedreich ataxia: a 6-year longitudinal analysis
Source: Neurol Res Pract. 2026 May 19;8(1):40. doi: 10.1186/s42466-026-00499-z (PMC13188261; doi:10.1186/s42466-026-00499-z)
Supplement: Supplementary file 2 — Additional file 2. [file 42466_2026_499_MOESM4_ESM.xlsx]

## Sheet: Table S1
Table S2: Longitudinal Development of Mean RS-25 Score in Within-Subject Subset
Year	Mean	95% CI Lower Bounds	95% CI Upper Bounds	N
Patients with FA
2018	143.81	129.747	157.873	13
2019	140.36	131.43	149.29	14
2020	146.63	137.48	155.78	14
2021	144.2	134.05	154.346	10
2022	129.79	102.07	155.926	7
Quantification of Scores shown in Figure 2 of the Manuscript
