# Supplementary material for: Psychological resilience in patients with Friedreich ataxia: a 6-year longitudinal analysis
Source: Neurol Res Pract. 2026 May 19;8(1):40. doi: 10.1186/s42466-026-00499-z (PMC13188261; doi:10.1186/s42466-026-00499-z)
Supplement: Supplementary file 3 — Additional file 3. [file 42466_2026_499_MOESM5_ESM.xlsx]

## Sheet: Table S1
Table S3: Longitudinal Development of Mean HADS Score
Year	Mean	95% CI Lower Bounds	95% CI Upper Bounds	N
Patients with FA
2017	9.73	4.84	14.62	11
2018	9.48	6.236	12.72	23
2019	8.3	5.46	11.14	23
2020	7.8	4.46	9.79	17
2021	12.88	8.03	17.27	16
2022	10.38	4.14	16.62	8
2023	10	5.4	14.59	5
Quantification of Scores shown in Figure 3 of the Manuscript
